# Supplementary material for: A High-Potential Phenoxazine Sulfonate Posolyte for Aqueous Zinc–Organic Flow Batteries
Source: Molecules. 2026 Apr 19;31(8):1337. doi: 10.3390/molecules31081337 (PMC13118284; doi:10.3390/molecules31081337)
Supplement: Supplementary file 1 [file molecules-31-01337-s001.zip]

Archive with 1 entries (1 files):
- molecules-4253140-supplementary.pdf
